# Supplementary material for: GABAB-Receptor Agonist-Based Immunotherapy for Type 1 Diabetes in NOD Mice
Source: Biomedicines. 2021 Jan 6;9(1):43. doi: 10.3390/biomedicines9010043 (PMC7825043; doi:10.3390/biomedicines9010043)
Supplement: Supplementary file 1 [file biomedicines-09-00043-s001.zip]

Archive with 1 entries (1 files):
- biomedicines-1048916 Supplement Table 1 v2.csv
