# Supplementary material for: GABAB-Receptor Agonist-Based Immunotherapy for Type 1 Diabetes in NOD Mice
Source: Biomedicines. 2021 Jan 6;9(1):43. doi: 10.3390/biomedicines9010043 (PMC7825043; doi:10.3390/biomedicines9010043)
Supplement: Supplementary file 1 [file biomedicines-09-00043-s001.zip › biomedicines-1048916 Supplement Table 1 v2.csv]

Gene Symbol	Gene Name	925L_CD4_naive	9JD4_CD4_naive	DZQV_CD4_naive	G4YW_CD4_naive	925L_TFH	9JD4_TFH	DZQV_TFH	G4YW_TFH	925L_Treg	9JD4_Treg	DZQV_Treg	G4YW_Treg	925L_Th1	9JD4_Th1	DZQV_Th1	G4YW_Th1	925L_Th1/Th17	9JD4_Th1/Th17	DZQV_Th1/Th17	G4YW_Th1/Th17	925L_Th17	9JD4_Th17	DZQV_Th17	G4YW_Th17	925L_Th2	9JD4_Th2	DZQV_Th2	G4YW_Th2	925L_CD4_TE	9JD4_CD4_TE	925L_CD8_naive	9JD4_CD8_naive	DZQV_CD8_naive	G4YW_CD8_naive	925L_CD8_CM	9JD4_CD8_CM	DZQV_CD8_CM	G4YW_CD8_CM	925L_CD8_EM	9JD4_CD8_EM	DZQV_CD8_EM	G4YW_CD8_EM	925L_CD8_TE	9JD4_CD8_TE	DZQV_CD8_TE	G4YW_CD8_TE	925L_VD2+	9JD4_VD2+
GABBR1	GABAB-R B1 subunit	23.806674	23.373919	12.571603	20.607853	24.504271	23.6503512	16.253156	18.0835575	18.235748	28.6803313	11.445308	17.051178	10.40155	17.753324	12.88792	18.67277604	17.278579	20.4902415	10.87251003	21.22407356	32.703883	31.630064	12.91356424	30.908422	18.17587924	19.807862	13.230745	14.902194	6.658526	13.98488	10.812563	14.47883895	4.958432677	14.240199	9.337873069	17.93256443	9.86276	7.021211	2.468516626	4.157262	2.804302	5.525825	3.386123008	5.01779	1.996631	6.657766074	5.6544958	2.375795
GABBR2	GABAB-R B2 subunit	0.0894129	0.0451191	0.0666801	0.0332216	0.0121037	0.0590814	0.0958385	0.0919049	0.015787	0.0414058	0.115181	0.0801834	0.0173018	0.0192348	0.0456681	0.0584574	0.0221999	0.0230755	0.0274482	0.0202154	0	0	0.0155714	0.0215071	0.117094	0.0187399	0	0.0559513	0	0.044955	0.0624486	0.0212265	0	0.0170679	0	0	0.0584078	0.0253518	0.064431	0	0	0.0564702	0.0293977	0	0.0653753	0	0.0169546	0
GABRA1	GABAA-R α1 subunit	0.533982	0	0.356221	0.219379	0.296446	0.433636	0.57434	0.39489	0.245633	0.66703	1.04634	1.04384	0.351036	0.276202	0.658179	0.313085	0.609557	0.138786	0.755179	0	0.493676	0	0.242925	0	0.404891	0	0	0.959287	0.145401	0	0.248917	0	0	0.3302608	0.88742	0.342571	0	0	0.152833	0.31699	0.3031855	0.150029	0.20095	0.296507	0	1.07752	0.407384	0.327381
GABRA2	GABAA-R α2 subunit	0.116110996	0.086542298	0	0.0953485	0.213123	0	0.041960991	0	0.055491026	0.036267349	0.032679717	0.21992129	0	0.030447173	0.098982838	0.07675143	0	0.030485742	0	0	0.036166177	0.06838819	0.10768435	0	0.082418586	0.114904	0	0.0518967	0.0934262	0.17911735	0.13635872	0.06644575	0	0.20066197	0.105931272	0	0.122578	0.08091704	0	0.0436087	0	0.03302626	0.121675	0	0.07678041	0	0.02972379	0.1082552
GABRA3	GABAA-R α3 subunit	0.427792	0.200218	0.141872	0.217086	0.212494	0.263271	0.267802	0.392482	0.0978747	0.330673	0.119125	0.353557	0.0950222	0.194284	0.193491	0.342479	0.152811	0.50014	0.121074	0.193951	0.458561	0.436396	0.0491023	0.329284	0.321645	0.239446	0.114464	0.454468	0.365836	0.179468	0.2498	0.38062	0.401261	0.163075	0.148712	0.346925	0.140016	0.358351	0.360437	0.31852	0.126851	0.41107	0.0802077	0.206589	0.27847	0.285758	0.108344	0.19683
GABRA4	GABAA-R α4 subunit	0.031922	0.0267992	0	0.0128733	0.00573219	0.0175929	0.0226975	0.0232397	0	0.00980457	0.0176713	0.0349294	0.00706849	0.016453	0.0766559	0.0185998	0.0543769	0.017142	0	0.0478168	0.0195724	0.0277345	0.0218776	0.010172	0.016039	0	0	0	0.00836637	0	0	0	0.0254359	0.00811437	0.0265008	0.041203	0.0138227	0.0112004	0.0454271	0.028389	0	0.00891163	0	0.00875633	0.0103336	0.0105698	0.0160548	0.0291856
GABRA5	GABAA-R α5 subunit	0	0	0	0	0	0	0	0	0	0	0	0	0	0	0	0	0	0	0	0	0	0	0	0	0	0	0	0	0	0	0	0	0	0	0	0	0	0	0	0	0	0	0	0	0	0	0	0
GABRA6	GABAA-R α6 subunit	0.276178	0	0	0	0.226806	0	0	0	0	0	0	0.903474	0	0	0	0	0	0.301279	0	0	0	0	0.278106	0.370897	0.290947	0.939504	0	0	0	0	0	0	0	0	0	0.366057	0.461205	0	0	0	0	0	0.795341	0	0	0	0	0
GABRB1	GABAA-R β1 subunit	0	0	0	0.395367	0	0	0	0	0	0	0	0	0	0	0	0	0.221956	0	0	0	0	0	0.0445115	0	0	0	0	0	0	0	0	0	0	0	0	0	0	0	0	0	0	0	0	0	0	0	0	0
GABRB2	GABAA-R β2 subunit	0	0	0	0	0	0	0	0	0	0	0	0	0	0	0	0	0	0	0	0	0	0.0467522	0	0	0.0135208	0	0	0.0189222	0	0	0	0	0	0.0135926	0	0	0	0.0183847	0	0	0	0	0	0	0	0	0	0
GABRB3	GABAA-R β3 subunit	1.045423	0.5373134	0.651492	0.2505608	0.2435033	0.8053008	0.8789224	1.2642476	0.7651337	0.527635	0.7967949	0.287683	0.568872	0.3428086	0.745529	0.3951524	0.4982425	0.9344289	0.707871	0.5684933	0.41175	1.327947	0.7226613	0.5378395	0.5388439	0.42398	0.4628726	0.7066949	0.6088891	0.4728054	0.5487434	0.680375	0.479032	0.721655	0.3355115	0.6368862	0.2903022	0.4586	0.4695371	0.4482653	0.459647	0.429224	0.5655167	1.079429	0.472509	0.5834327	0.3898885	0.56461
GABRD	GABAA-R δ subunit	1.54531	0.675074	0.386762	0.722448	0.529401	0.892649	0.502515	0.764624	0.305391	0.510835	1.53626	0.41587	1.11384	0.793575	1.08953	0.731294	0.755425	0.787935	1.01279	1.584967	0.9437	1.39788	0.3922	0.393866	1.08809	0.672108	0.657448	1.07264	0.638616	1.04861	1.73311	0.950412	0.836587	1.12478	0.628641	0.950408	0.551673	0.486229	1.18138	0.390555	0.80413	0.686732	0.559815	0.912794	0	0.445223	0.839501	0.633725
GABRE	GABAA-R ε subunit	0.592439	0.504527	0	1.22153	0.201698	0.704016	0.934916	1.3356	0.0354401	0.737693	0.609044	0.766442	0.573753	0.318345	0.865117	0.810997	0.877347	0.276831	0.394237	0	0.258107	0.393926	0.412145	0.65129	0.56899	0.480125	1.12759	0.298339	0.0912822	0.83468	0	0	0.435382	0.562494	0.784225	0.427745	0.733816	0.95845	0.521991	0.690779	0	0.415872	0.347674	0	0.157087	0	0.284927	0.11635
GABRG1	GABAA-R γ1 subunit	0	0	0	0	0	0	0	0	0	0	0	0	0	0	0	0	0	0	0	0	0	0	0	0	0	0	0	0	0	0	0	0	0	0	0	0	0	0	0	0	0	0	0	0	0	0	0	0
GABRG2	GABAA-R γ2 subunit	6.4323863	4.939632	4.0711273	3.760974	2.3595455	5.1137153	4.4803815	4.9750045	4.874802	5.6568196	6.0286029	4.0906379	5.2846252	7.1380689	3.7159606	4.2708492	4.7225345	5.642232	2.6772068	3.8293463	5.0375	5.0035409	1.9691292	5.156365	3.1560785	5.0067157	5.05818	4.144493	3.1572142	5.8226156	10.7340156	5.2350613	6.414479	5.4549732	6.2371941	6.4993307	11.822292	7.6269226	2.1322241	2.2183165	4.869002	4.3921051	2.2332272	2.7546719	3.441654	5.2503906	3.0709342	2.364931
GABRG3	GABAA-R γ3 subunit	0.109722	0.108261	0.0798725	0.017663	0.0679879	0.150717	0.0578042	0.135705	0.0618221	0.0512666	0.0702481	0.0617262	0.102318	0.0694551	0.058203	0.0916338	0.0820797	0.102104	0.0243892	0.0232589	0.10646	0.024324	0.0451718	0.0259043	0.0568304	0.0214956	0.0204082	0.153786	0.0293917	0.100298	0.135271	0.127	0.0446032	0.0846634	0.0633483	0.0743243	0.0850693	0.0540962	0.0254888	0.0565097	0.0700368	0.0301546	0.0292379	0.0663482	0.0744488	0.0608753	0.0483155	0.0336787
GABRP	GABAA-R π subunit	7.89791	5.401942	3.18049	5.239258	2.97832	2.62593	1.89397	3.619343	4.954586	5.970856	3.14434	8.027459	2.11817	3.621007	1.0122	6.937191	5.94998	2.73343	2.616514	3.07681	6.44909	1.198098	2.563604	3.445196	6.6932	7.19864	4.37888	3.782151	4.338487	3.74412	6.02189	3.52834	4.281039	7.838286	5.79561	4.52807	1.94567	2.51057	0.710619	1.49862	3.343575	4.26841	3.896347	1.37911	3.086712	1.14361	3.96452	1.437203
GABRQ	GABAA-R θ subunit	0	0	0	0	0	0	0	0	0	0	0	0	0	0	0	0	0	0	0	0	0	0	0	0	0	0	0	0	0	0	0	0	0	0	0	0	0	0	0	0	0	0	0	0	0	0	0	0
GABRR1	GABAA-R ρ1 subunit	0	0	0.0773994	0	0	0	0	0	0	0.0721321	0	0.0643591	0	0	0	0	0	0.241836	0	0	0	0	0.0533912	0	0.458211307	0.0653117	0	0	0	0	0	0	0	0	0	0	0	0	0	0	0.184578	0	0	0	0	0	0.177176	0
GABRR2	GABAA-R ρ2 subunit	0	0	0.0843793	0.517894	0	0	0	0.654041	0	0.55034	0.654788	0.331326	0	0.263395	0	0.14905986	0	0.634691	0	0.36248	0	1.861373	2.051953	0	0	0.903204	0	1.283733	1.27411	0	2.40754	0.715115	0.102531871	0	0	0.410464	0	0.350224	0	0.456625986	0	0	2.823195	0.070523232	1.682931	0	0.600598	0.311783
GABRR3	GABAA-R ρ3 subunit	0.0203415	0.0456064	0.0537142	0	0	0	0.0289594	0	0	0.025033	0.0451094	0	0.0360294	0.0209992	0	0	0.0462708	0.0420032	0	0	0.0499326	0.0707975	0.0371973	0	0.0204711	0	0	0.0286656	0	0.0543275	0	0.045697	0.0649227	0	0	0.0525278	0.0353023	0	0.0231901	0	0	0.0455018	0	0	0.0263498	0.0270099	0.102503	0
GAD1	GAD67	0	0	0	0	0	0	0	0	0	0	0	0	0	0	0.505488	0	0	0	0	0	0	0	0	0	0	0	0	0	0	0	0	0	0	0	0	0	0	0	0	0	0	0.178401	0	0	0	0.368959	0	0
GAD2	GAD65	0.0166184	0	0	0	0.011952	0	0.0236515	0	0	0.0204456	0	0	0	0	0	0	0	0	0	0	0	0	0	0	0	0.0185013	0	0	0	0	0	0	0	0	0	0	0	0	0	0	0	0.0185826	0	0	0	0	0	0
ALDH1A1	Aldehyde Dehydrogenase 1 Family Member A1	0	0	0	0	0	0	0	0.145382	0	0	0	0	0	0	0	0.1880597	0	0	0	0	0	0.0577417	0	0	0	0	0	0	0.051993	0	0	0	0	0.494863	0	0	0	0	0	0	0	0.1805079	0	0	0	0	0.05014	0
ALDH2	Aldehyde Dehydrogenase 2 Family Member	3.847527	2.55401	1.66457	1.95102	1.59505	2.46637	2.40501	2.10918	1.7402	2.78173	1.87103	1.99622	2.13324	1.8105589	3.17746	2.03264	2.40412	2.09257	1.69377	1.7724671	2.919809	1.97811	2.03396	2.591304	1.76336	2.478933	2.244474	1.81237	1.737590266	1.57756	3.30482	3.769385	2.952575909	2.32413	2.301555	2.09654	2.31045	2.34723	1.75342	1.5711	1.49461	2.20966	1.35933	2.252557	1.65618	1.99244	1.94462	1.48286
MAOB	Monoamine Oxidase B	0.440961	0.165528	0.196096	0	0.21224	0	0.211489	0	0	1.905102	0	0.163771	0.128659	0.152463	0	0.517578	0.336527	0	0	0.358607	0	0.172403	0.401975	0.190868	0.298105	0	0.788423	0	0.306509	0.596358	0.274915	1.174307	0	0.447285	0.16327	0.188923	0.774964	0	0	1.2247	0	0.331396	0	0.162291	0.192244	0	0	0.180778
BEST1	Bestrophin 1	4.095659	7.297404	8.568885	6.731303	11.074423	11.220432	12.594325	12.849789	6.9366329	8.583308	10.293584	8.289053	7.577648	9.7786211	8.989352	12.940784	9.393778	12.776938	16.7397	9.721729	8.647898	12.676125	13.566191	11.095957	8.443867	13.160273	13.184149	11.590788	2.65187	4.182566	4.687135	5.142155	6.657977	3.544695	8.809656	9.488837	12.565733	12.937477	5.254214	6.84063	6.363151	5.892379	4.891308	4.437326	5.81231	5.661425	8.594797	8.562597
DAO	D-Amino Acid Oxidase	0	0	0	0	0	0	0	0	0	0	0	0	0	0	0	0	0	0	0	0	0	0	0	0	0	0	0	0	0	0	0	0	0	0	0	0	0	0	0	0	0	0	0	0	0	0	0	0
ABAT	GABA Transaminase	9.032728	4.544623	7.327766	4.74299	5.091797	7.797563	12.813427	7.726933	5.781915	7.453602	6.167927	6.226223	16.077574	12.71991	7.430639	9.331036	9.657396	10.452488	10.84185	10.011608	9.402154	10.74512	7.9629193	10.764972	7.906859	11.0411826	10.448558	11.64667718	14.15837	6.918977018	5.856664	8.686254	8.810689	6.01395743	5.914948	12.80261	10.285415	9.90881	7.186684	14.398231	9.465815	10.167279	6.63749	6.802812	6.042788	9.182861	7.335484	12.831796
SLC6A1	Sodium- And Chloride-Dependent GABA Transporter 1	0	0	0	0	0	0	0	0	0	0	0	0	0	0	0	0	0	0	0	0	0	0	0	0	0	0	0	0	0	0	0	0	0	0	0	0	0	0	0	0	0	0	0	0	0	0	0	0
SLC6A11	Sodium- And Chloride-Dependent GABA Transporter 3	0.0402631	0.0444546	0.101775	0.127363	0.2205738	0.0947137	0.0555047	0.364967	0.0722624	0.0945474	0.167738	0.169808	0.179275	0.0424115	0.0625634	0.506167	0.226277	0.368628	0.0491989	0.046549	0.120389	0.140884	0.0736694	0.0522916	0.039457	0.340616	0	0.231686	0	0	0.0700101	0.256381	0.0671065	0.0402688	0.0430375	0.0545199	0.0694323	0.469234	0.0432762	0.238723	0.0619649	0.0489045	0.0674378	0.132899	0	0.117756	0.044089	0.0461213
SLC6A12	Sodium- And Chloride-Dependent Betaine Transporter	0.538929	1.4178	0	0.593784	0.259623	0.389891	0.777559	0.535979	0.330045	0.894603	1.20197	0.602873	0.470366	0.932863	1.30376	0.211612	0.82378	0.933561	0	0.219975	1.33503	0.844993	0.654555	0	0.182525	0	0.193048	0	0.748126	0.243746	1.01008	0.802778	1.15805	0.575955	0	1.15325	0	0	0.206643	0.428031	0.860084	0.202923	0.544253	0.39715	0.47103	0	1.28159	0.663938
SLC6A13	Sodium- And Chloride-Dependent GABA Transporter 2	0	1.969282	0	0	0	1.036773	0	0.156959	0	0	0	0	0	0.990951	0	0	0	0.633907	0	0	0	0	0	0.824078	0	0	0	0	0.333132	0	0	0	0	0	0	0.273666	0	0	0.336287	0	0	2.62974	0	0.585984	0.0703248	2.2484527	0	0
GAPDH	Glyceraldehyde-3-Phosphate Dehydrogenase	746.3868906	489.311078	714.768101	742.13721	1104.513248	1277.423734	1412.278625	1391.70389	1366.190586	963.6039619	972.81663	1538.73661	949.608957	1048.890408	1157.19836	1605.183555	680.415511	1050.90999	1705.6044	1643.29751	867.3604422	879.56843	1501.71725	1124.49465	1437.14465	1181.577127	1155.414177	1257.675906	878.3390229	1493.41051	333.1580967	645.994282	698.4133559	539.6490264	1004.04633	753.446379	1378.46863	1345.82154	2021.44112	1200.17957	2615.08236	1409.51082	1854.28158	1102.568368	1578.105431	1773.306124	1622.107397	978.167904
[truncated: 79 more columns]
